# Supplementary material for: HPLC–DAD Analysis, SFE-CO2 Extraction, and Antibacterial Activity on Bioactive Compounds from Mosla chinensis Maxim
Source: Molecules. 2023 Nov 23;28(23):7724. doi: 10.3390/molecules28237724 (PMC10707893; doi:10.3390/molecules28237724)
Supplement: Supplementary file 1 [file molecules-28-07724-s001.zip]

Archive with 1 entries (1 files):
- molecules-2722495-supplementary.pdf
